# Supplementary material for: Aesthetic judgment of apparent motion: effects of movement smoothness, synchrony, and shape
Source: Psychol Res. 2026 Feb 24;90(2):40. doi: 10.1007/s00426-025-02232-y (PMC12932363; doi:10.1007/s00426-025-02232-y)
Supplement: Supplementary file 1 — Supplementary Material 1 (XLSX 13.4 KB) [file 426_2025_2232_MOESM1_ESM.xlsx]

## Sheet: Experiment 2 dataset
Participant	mean_like_abs_smooth_synch	mean_exciting_abs_smooth_synch	mean_varied_abs_smooth_synch	mean_controlled_abs_smooth_synch	mean_diverse_abs_smooth_synch	mean_familiar_abs_smooth_synch	mean_obvious_abs_smooth_synch	mean_happy_abs_smooth_synch	mean_like_abs_abrupt_asynch	mean_exciting_abs_abrupt_asynch	mean_varied_abs_abrupt_asynch	mean_controlled_abs_abrupt_asynch	mean_diverse_abs_abrupt_asynch	mean_familiar_abs_abrupt_asynch	mean_obvious_abs_abrupt_asynch	mean_happy_abs_abrupt_asynch	mean_like_pos_synch_smooth	mean_exciting_pos_synch_smooth	mean_varied_pos_synch_smooth	mean_controlled_pos_synch_smooth	mean_diverse_pos_synch_smooth	mean_familiar_pos_synch_smooth	mean_obvious_pos_synch_smooth	mean_happy_pos_synch_smooth	mean_like_pos_asynch_disfluent	mean_exciting_pos_asynch_disfluent	mean_varied_pos_asynch_disfluent	mean_controlled_pos_asynch_disfluent	mean_diverse_pos_asynch_disfluent	mean_familiar_pos_asynch_disfluent	mean_obvious_pos_asynch_disfluent	mean_happy_pos_asynch_disfluent
1	2	-2	-2	2	-2	2	-2	1.875	-2	1.625	1.75	-1.875	1.875	-2	2	-1.125	2	-2	-2	1.875	-2	1.875	-1.625	2	-1.875	1.125	0.625	-1.5	0.875	-1.625	1.75	0
2	1.5	-0.875	-1.875	1.375	-1.375	1.625	0	0.5	1	1.125	1.25	1.5	1.25	-0.125	1.5	1	1.75	-1	-2.75	2.25	-2.125	1.875	1.125	-1	-0.25	1.625	1.25	0.75	1.875	1.5	2	0.75
3	0	0	-1.5	1.125	-2.375	2.125	0.625	0	0	0	-0.875	0.875	0	1	0.5	0.125	-1	0	-1.5	1.125	-0.625	1.625	0.5	0	-1	0	-1	0.75	-0.5	0.25	0.25	0
4	0.875	-1.5	-1.5	2	-1.875	1.125	-0.625	0.375	1.375	1.5	1	-1	0.875	0.125	1.25	1.375	0.875	-0.875	-1.75	1.875	-1.25	2.25	2	-0.375	0.125	1.625	-0.125	1.125	-1	0.25	2.5	0.25
5	1.375	-0.5	-2.5	2.5	-1.375	1	1	0.875	0.375	0.875	0.75	-1.125	1.125	-0.5	-0.375	0.625	0.875	-1.625	-2.25	2.375	-1.375	2	1.75	0.375	-0.375	1.25	1.625	-1.375	1.125	-1	-1	0.875
6	0	0	-0.625	0.125	0.25	-3	3	0	0	0	1.625	-2.25	2.75	-2.75	2.75	0	0	-0.875	-1.5	1.25	-0.625	-2.875	3	0.25	0.125	0.375	1.875	-1.375	0.5	-2.375	2.625	0
7	2.625	-2.125	-3	2.875	-3	2.375	2.875	3	-2.625	2.375	2.75	-2.25	2.75	0.875	2	-1.875	2.75	-3	-3	3	-3	3	0.5	2.5	-3	1.625	3	-3	3	-2.125	2.875	0.625
8	0.875	0.25	-2.125	1.625	-1.5	1.25	1.5	0.25	-1	2.125	1.375	-2.375	2.25	-2.625	1.875	-1.14286	1.625	-1.75	-2	1.875	-2.5	1.875	-1	1.75	-2	2	1.875	-2.5	0.375	-2.5	1.875	-1.625
9	2.5	1.5	-3	2.875	0.75	2.375	2.125	1.5	0.25	0.375	1.5	-1.375	0.375	0	1.125	-1	0.125	-0.25	-1.125	2	0.25	2	2	-0.5	-1.375	0.75	-0.75	-0.875	0.25	0	1.375	0
10	1.75	-2	-1.125	1	-1.5	0.625	-1.375	1	-1.75	0.875	-0.5	-1.375	0.75	0.125	0.5	0.25	2.25	-2	-2.5	1.375	-2.375	1.875	-1.375	1.75	-1.875	1.75	0.5	-0.625	0	-0.25	1.75	0.875
11	0.875	0.25	-0.875	0.857143	-0.625	1.125	0.375	0.428571	0.142857	-0.625	-0.5	-0.75	-0.428571	0.125	-0.5	0.125	0	-0.75	-1	1.625	0	0.142857	-0.375	0.25	-1	-0.25	-2.25	0.25	-0.75	-0.625	0.5	0
12	-1.25	-0.25	-1.125	1.5	-1.5	1.5	0.375	-0.375	-1.5	0.375	0.375	-0.75	0.75	1	1.625	-1.375	-1.125	-0.625	-0.25	1.125	0.125	0.625	0	-0.5	-0.75	0.75	1.25	-0.75	1.375	0.875	1.125	0.875
13	-0.5	0	-1.75	1	-0.75	1.75	1	-0.125	0.125	0	1.25	-0.5	0.25	-0.5	-0.375	0	0	-0.25	-2.375	1.75	-1.375	2.25	1.25	0	0.125	0.125	0.5	-0.75	-0.125	-1	-0.625	0.125
14	0.125	-1	-1.625	1.375	-2	0.5	-0.25	0	-0.625	0	0.75	-0.75	0.875	-0.5	0.125	-0.875	0.375	-1	-2	2	-1	0.875	-0.625	0.875	-0.25	0.875	0.625	0.25	-0.142857	-0.5	0.75	-0.875
15	1.375	-1.75	-2.25	1.625	-2.125	1.75	-0.375	1.75	-0.875	0.125	-0.25	0.125	-0.25	-0.75	-0.25	-0.625	2	-1.75	-2.125	1.75	-2	2	0.625	2	-1.875	2	2	-1.875	2	-1.75	0.125	-1.75
16	0	0	-2.625	3	-1.5	1.125	-0.375	-0.125	-0.375	0	-0.375	-0.25	1.125	0.5	0.5	0	0.5	-0.5	-3	2.375	-0.75	1.625	-0.375	0	-0.75	0.25	-1	-0.75	0.75	0.25	0.25	0
17	0	-0.5	-1.875	0.875	-0.875	0.75	0.5	-0.125	-0.5	0	0	-0.25	0.875	0.375	-0.625	-0.125	-0.25	-0.75	-1.5	1.625	-1.375	1.125	1.25	-0.125	-0.625	0.5	0.625	-0.375	0.625	-0.375	0	-0.25
18	1.75	-1.25	-2.625	2.625	-1.375	2.875	0	1	1	1.75	0.375	-0.625	1.125	0.125	2	1.375	0.375	-2.375	-2.75	2.125	-2.125	2.25	-1.625	-0.75	2	2.125	1.875	-0.875	1.5	1.25	2.25	1.75
19	-0.375	-0.875	-2.625	1.25	-1.5	1.125	-0.375	-0.125	-0.5	-0.625	-2.375	0.125	-1.375	-0.75	0.125	-0.25	1.25	-2.875	-2.75	1.85714	0.375	1.625	-2.125	0.5	0.375	1.5	-1.5	-0.5	0.125	0.625	0	-0.25

## Sheet: Abbreviations
Condition	Abbreviation
Synchrony	Synch
Asynchrony	Asynch
Abstract	Abs
Postures	Pos
