# Supplementary material for: Aesthetic judgment of apparent motion: effects of movement smoothness, synchrony, and shape
Source: Psychol Res. 2026 Feb 24;90(2):40. doi: 10.1007/s00426-025-02232-y (PMC12932363; doi:10.1007/s00426-025-02232-y)
Supplement: Supplementary file 2 — Supplementary Material 2 (XLSX 15.0 KB) [file 426_2025_2232_MOESM2_ESM.xlsx]

## Sheet: Experiment 1 dataset
Participant	mean_like_synch_smooth	mean_like_asynch_smooth	mean_like_synch_abrupt	mean_like_asynch_abrupt	mean_exciting_synch_smooth	mean_varied_synch_smooth	mean_controlled_synch_smooth	mean_diverse_synch_smooth	mean_familiar_synch_smooth	mean_obvious_synch_smooth	mean_happy_synch_smooth	mean_exciting_asynch_smooth	mean_varied_asynch_smooth	mean_controlled_asynch_smooth	mean_diverse_asynch_smooth	mean_familiar_asynch_smooth	mean_obvious_asynch_smooth	mean_happy_asynch_smooth	mean_exciting_synch_abrupt	mean_varied_synch_abrupt	mean_controlled_synch_abrupt	mean_diverse_synch_abrupt	mean_familiar_synch_abrupt	mean_obvious_synch_abrupt	mean_happy_synch_abrupt	mean_exciting_asynch_abrupt	mean_varied_asynch_abrupt	mean_controlled_asynch_abrupt	mean_diverse_asynch_abrupt	mean_familiar_asynch_abrupt	mean_obvious_asynch_abrupt	mean_happy_asynch_abrupt
1	1.75	1.125	0.375	-0.75	-1.625	-2.75	2.5	-1.875	1.375	1.625	1	-0.875	-2.125	2.125	-0.625	1.625	1.125	0.875	1.875	-1	1.25	0.75	-0.5	1	1.875	2.125	0.875	-0.375	0	-0.625	-0.125	1.875
2	1	-0.375	0.25	-0.25	-0.375	-2.125	2.25	-1	0.875	1.875	1.125	0.125	-0.75	-0.25	-0.625	0.25	0.625	0.25	1	-0.25	0	0.375	0.125	0.875	0.625	0.375	1.25	-0.5	-0.5	-0.375	-0.125	0.5
3	2	1.75	0.875	0.875	-2.125	-2.625	2.25	-2.25	2	1.75	0.75	-1.625	-2.25	2.25	-1.875	1.875	1.25	0.75	2.125	0.75	1.125	1	-0.75	2.25	1.625	2	1.625	0.25	0	-1.625	2.125	1.75
4	-0.875	-1.125	0.5	0	0.125	-2.5	2.5	-2	1.125	1.5	-0.125	-1.125	-1.375	0.875	-1	0.5	1.125	-1.125	1.5	0.375	1	1.125	1.25	1.625	1	1.375	1.125	-1.125	-0.875	1.125	1.875	0.75
5	0.875	0.375	0	-0.75	-1.5	-2.75	3	-3	3	-0.875	0.375	-1.5	-2.5	3	-1.125	1.5	-0.375	0	0.875	-3	2.875	-3	3	2.5	0.125	1.5	-3	0.625	0.875	0	3	0
6	1.5	1	1.125	0.125	-1.25	-2.25	1.875	-1.25	1.75	1.75	1.375	0.625	0.375	1.625	0.5	2.375	1.25	1	0.25	-0.75	2.125	-0.875	2	1.875	1.5	0.375	0.125	1.125	1	1.5	1.375	0.5
7	1.625	-0.125	0.125	-0.75	-3	-1.5	2.75	-1.5	1.625	-1.625	1	-0.625	0.125	0.625	1	0.375	0.75	-0.75	-0.25	-1.75	2.25	-0.125	0.75	-1.875	0.25	-0.375	0	0.75	1.25	-0.75	2	-0.625
8	1.875	-0.125	2.25	-0.625	2.75	-1.875	2.125	-1.5	2	2.125	2.875	2.42857	-0.5	1.125	0	0.5	0.375	2.25	2.75	-2.625	2.625	-2.375	2.5	2.375	2.5	2.75	-0.75	0.875	0.625	0.875	1.125	2.5
9	2.625	1.75	0.75	-0.375	-1.75	-1.875	2.5	-2.28571	2.125	-1.25	0.75	-1	-2.125	1.125	-1.25	1.75	-1.375	0.125	2	-1	1.125	0.25	1	1.57143	1.375	1.375	-0.75	0.125	0.5	0.5	1.625	1.25
10	0.875	0.75	0.375	-0.125	-1.625	-3	3	-3	0.875	-0.375	-1.25	0.25	-2.875	2.75	-0.5	1	0.875	0.125	1	-3	3	-3	1.125	1.75	1.125	1.75	-2.875	2.875	2.625	0.75	1.75	1.375
11	1.375	0.625	1.125	-0.375	-1.125	-2.125	3	-1.5	2.625	-0.125	0	-1.25	-2	1	-1	2.375	-0.25	0.25	1	-1	2.875	-0.625	1.75	1	1	1.125	-0.75	-1.25	-1.25	0.75	1.25	0.375
12	1.625	0.625	0.75	-0.75	-1.25	-2.375	2	-2	1.75	-0.875	-0.625	-0.75	-1.375	1.125	-0.375	1	0.375	-0.25	1	-2	1.5	-1.625	0.25	1.625	0.875	1.625	-1	-0.5	-0.625	-0.75	2.25	1.125
13	0.75	0.5	0.75	1.125	-1.875	-2	1.875	-2.25	0.625	1.375	-0.375	-0.75	-1.5	1.25	-0.75	-0.625	0.625	0.125	0.625	-0.75	1.375	-0.5	0.75	0.625	0.5	1.375	0.5	1.125	1.5	-1	0.375	1
14	1.875	-2.25	0.875	-2.375	1	-3	2.75	-2.625	1.5	2.375	1.5	0	-1.625	-1.375	2	-1	0.25	0.25	0.625	-2.125	2.25	-2.125	0.625	1.875	1.5	0.75	-0.75	-0.75	0	-1.75	0.5	0.875
15	1.375	1.375	0.75	1.5	1.125	-2.375	2.25	-2.125	1.625	1.875	1.625	1	-0.875	0.125	0.25	1	1.5	1.625	1.5	-1.5	1.5	-0.25	1.625	2.25	1.625	2.5	1.5	-2.125	-1.5	0.25	2.25	2
16	0.875	-2.5	-0.25	-2.625	0.25	-0.25	2.5	0.5	0.625	0.625	0.25	1.125	-0.5	2.25	0.25	-1.375	1.375	0.125	1.5	0.25	2.5	-0.125	-0.75	1.875	0.875	1.375	-0.875	2.25	2	-2.125	1.625	0.25
17	3	2	-0.75	-1.625	-3	-3	2.875	-3	2	-2.75	2.5	-1.125	-2.625	2.375	-1.625	1.5	-1.375	1.625	1.125	-1.625	1.75	-1.875	1	1.5	0.625	1.75	-1.5	0.75	0.25	1.625	1.625	1.25
18	0	0	-0.285714	0	0	-3	3	-3	2.25	2.75	0	0	-1.25	1.75	-1.625	0.875	0.75	0	0	-2.125	2	-2.125	1.5	1.25	0.125	0	0.875	0.375	0.125	0.75	0.125	0
19	2.75	0.5	-0.375	-1.875	-2.75	-2.75	2.25	-2.875	1	0	-0.25	-1.5	-2.375	1.625	-1.625	0.125	0.5	0.25	1.875	-1.75	0.75	-1	-0.125	1.5	1.125	1.875	-0.125	-0.875	-0.5	-0.875	1.625	0.25
20	2.375	-1	1.375	-0.125	-1.875	-1.875	2.75	-2	2.75	0.125	2.5	0.285714	0.75	-0.375	-0.5	-0.25	0.75	1	2.125	-2.5	2.75	-2.75	2.375	1	1.5	2	-0.125	-1.125	-0.375	-1.5	1.5	1.25
21	1.375	-0.142857	0.75	-1.375	-1	-1.875	1.875	-1.625	2.25	-0.75	-0.25	0.5	-0.375	-0.25	-0.125	0.375	0.375	-0.375	1.875	-2	1	-0.125	1.375	1.125	1.625	1.375	0.375	-1.125	-1.125	-0.75	1.625	0.75
22	2	-0.5	0.375	-0.125	-0.875	-2.5	2.125	-3	1.25	1.5	1.375	0.25	-0.25	-0.125	-3	-0.625	-0.125	-0.5	1.25	-0.625	-0.25	-3	-0.5	-1	0.125	1.75	0.625	0.125	-0.5	-0.5	-0.5	1
23	0.625	0.375	-0.125	-0.5	-0.625	-2	1.25	-2	0.75	0	-0.25	-0.25	-1.75	0.875	-0.125	1	1.125	0.25	1.125	-2.5	2.125	-1.625	1.25	2.375	0.625	0.875	-0.875	-0.625	-0.375	0.375	2.125	0
24	0.25	0	-0.375	-0.875	-0.875	-2	2	-2.125	1.125	0.875	0	-1.125	-1.875	1.75	-1.75	0.75	0.375	0.125	0.875	-2	2	-1.75	0.375	1.625	1.125	1.125	-1.5	1.375	1.25	0.375	1.625	1
25	0.75	1.125	0.25	-0.5	-1.125	-1.625	1.5	-1.625	0.75	0.125	-0.125	0	0.625	0.25	1.25	-0.375	1	0.875	1.5	-0.125	0.25	1.5	-0.375	1.875	1.75	0.75	0.375	-0.625	-0.25	-1	2.25	1.5
26	0.428571	-0.5	0.375	-1.125	-0.75	-2.875	2	-1.875	2.125	0.285714	0.25	-0.375	-2.625	1.25	-0.75	0.75	0.25	1.125	0.25	-2.75	1.875	-1.75	2	1.375	0.125	0.5	-1.75	0.25	0.5	1.625	1.125	0.5
27	1	-1.125	-0.875	-1.625	-0.375	-2.875	-0.125	-2.75	1.375	0	0.625	-0.125	-1.375	-0.125	-0.25	1	-0.25	-0.875	-0.375	-2.125	0	-1.5	0.75	-0.25	-0.875	-0.5	-1	-0.125	0	1	0.125	-1.125
28	-0.875	-1.25	-0.625	-1.125	-1	-2.375	2.125	-2	-1	1.75	-0.75	-0.625	-0.875	0.5	-0.625	-1.125	0.571429	-1.125	2.375	-2.375	1.875	-1.875	-0.375	1.375	1.625	1.875	-0.5	-0.25	0	-1	-0.125	0.875
29	1.625	0.125	-0.25	0.25	-2.25	-2.25	2.25	-0.75	1.25	0.875	0.375	-1	-0.625	0.25	-0.5	-0.5	0.25	-0.125	0.25	-1.625	1.5	-1.5	1.5	0.875	0.875	0.5	0	0.5	0.375	-0.125	0.75	0
30	-1.875	-1.875	-3	-2.625	-0.75	-2.375	-1.125	-1.125	-1	0.25	-0.625	-1.125	-2.625	-0.75	-1.375	-0.25	-0.5	-0.625	0	-2.625	-1.625	-1.375	-1	2	-0.125	-0.125	-2.75	-1.375	-1.25	-1.125	1.625	-0.25

## Sheet: Abbreviations
Condition	Abbreviation
Synchrony	Synch
Asynchrony	Asynch
