# Supplementary material for: Aesthetic judgment of apparent motion: effects of movement smoothness, synchrony, and shape
Source: Psychol Res. 2026 Feb 24;90(2):40. doi: 10.1007/s00426-025-02232-y (PMC12932363; doi:10.1007/s00426-025-02232-y)
Supplement: Supplementary file 4 — Supplementary Material 4 (ZIP 21.2 MB) [file 426_2025_2232_MOESM4_ESM.zip]

Archive with 56 entries (48 files):
- Human Body Animations/
- Human Body Animations/1. synch smooth videos/
- Human Body Animations/1. synch smooth videos/synch smooth 1 - Copy.mp4
- Human Body Animations/1. synch smooth videos/synch smooth 2 - Copy.mp4
- Human Body Animations/1. synch smooth videos/synch smooth 3 - Copy.mp4
- Human Body Animations/1. synch smooth videos/synch smooth 4 - Copy.mp4
- Human Body Animations/1. synch smooth videos/synch smooth 5 - Copy.mp4
- Human Body Animations/1. synch smooth videos/synch smooth 6 - Copy.mp4
- Human Body Animations/1. synch smooth videos/synch smooth 7 - Copy.mp4
- Human Body Animations/1. synch smooth videos/synch smooth 8 - Copy.mp4
- Human Body Animations/2. asynch smooth videos/
- Human Body Animations/2. asynch smooth videos/asynch smooth 1 - Copy.mp4
- Human Body Animations/2. asynch smooth videos/asynch smooth 2 - Copy.mp4
- Human Body Animations/2. asynch smooth videos/asynch smooth 3 - Copy.mp4
- Human Body Animations/2. asynch smooth videos/asynch smooth 4 - Copy.mp4
- Human Body Animations/2. asynch smooth videos/asynch smooth 5 - Copy.mp4
- Human Body Animations/2. asynch smooth videos/asynch smooth 6 - Copy.mp4
- Human Body Animations/2. asynch smooth videos/asynch smooth 7 - Copy.mp4
- Human Body Animations/2. asynch smooth videos/asynch smooth 8 - Copy.mp4
- Human Body Animations/3. synch disfluent videos/
- Human Body Animations/3. synch disfluent videos/synch disfluent 1 - Copy.mp4
- Human Body Animations/3. synch disfluent videos/synch disfluent 2 - Copy.mp4
- Human Body Animations/3. synch disfluent videos/synch disfluent 3 - Copy.mp4
- Human Body Animations/3. synch disfluent videos/synch disfluent 4 - Copy.mp4
- Human Body Animations/3. synch disfluent videos/synch disfluent 5 - Copy.mp4
- Human Body Animations/3. synch disfluent videos/synch disfluent 6 - Copy.mp4
- Human Body Animations/3. synch disfluent videos/synch disfluent 7 - Copy.mp4
- Human Body Animations/3. synch disfluent videos/synch disfluent 8 - Copy.mp4
- Human Body Animations/4. asynch disfluent videos/
- Human Body Animations/4. asynch disfluent videos/asynch disfluent 1 - Copy.mp4
- Human Body Animations/4. asynch disfluent videos/asynch disfluent 2 - Copy.mp4
- Human Body Animations/4. asynch disfluent videos/asynch disfluent 3 - Copy.mp4
- Human Body Animations/4. asynch disfluent videos/asynch disfluent 4 - Copy.mp4
- Human Body Animations/4. asynch disfluent videos/asynch disfluent 5 - Copy.mp4
- Human Body Animations/4. asynch disfluent videos/asynch disfluent 6 - Copy.mp4
- Human Body Animations/4. asynch disfluent videos/asynch disfluent 7 - Copy.mp4
- Human Body Animations/4. asynch disfluent videos/asynch disfluent 8 - Copy.mp4
- Abstract Animations/
- Abstract Animations/abstract abrupt asynch videos/
- Abstract Animations/abstract abrupt asynch videos/abstract abrupt asynch 1 - Copy.mp4
- Abstract Animations/abstract abrupt asynch videos/abstract abrupt asynch 2 - Copy.mp4
- Abstract Animations/abstract abrupt asynch videos/abstract abrupt asynch 3 - Copy.mp4
- Abstract Animations/abstract abrupt asynch videos/abstract abrupt asynch 4 - Copy.mp4
- Abstract Animations/abstract abrupt asynch videos/abstract abrupt asynch 5 - Copy.mp4
- Abstract Animations/abstract abrupt asynch videos/abstract abrupt asynch 6 - Copy.mp4
- Abstract Animations/abstract abrupt asynch videos/abstract abrupt asynch 7 - Copy.mp4
- Abstract Animations/abstract abrupt asynch videos/abstract abrupt asynch 8 - Copy.mp4
- Abstract Animations/abstract smooth synch videos/
- Abstract Animations/abstract smooth synch videos/abstract smooth synch 1 - Copy.mp4
- Abstract Animations/abstract smooth synch videos/abstract smooth synch 2 - Copy.mp4
- Abstract Animations/abstract smooth synch videos/abstract smooth synch 3 - Copy.mp4
- Abstract Animations/abstract smooth synch videos/abstract smooth synch 4 - Copy.mp4
- Abstract Animations/abstract smooth synch videos/abstract smooth synch 5 - Copy.mp4
- Abstract Animations/abstract smooth synch videos/abstract smooth synch 6 - Copy.mp4
- Abstract Animations/abstract smooth synch videos/abstract smooth synch 7 - Copy.mp4
- Abstract Animations/abstract smooth synch videos/abstract smooth synch 8 - Copy.mp4
